# Supplementary material for: Blue Light Receptor WC-2 Regulates Ganoderic Acid Biosynthesis in Ganoderma lingzhi
Source: J Fungi (Basel). 2025 Sep 1;11(9):646. doi: 10.3390/jof11090646 (PMC12470545; doi:10.3390/jof11090646)
Supplement: Supplementary file 1 [file jof-11-00646-s001.zip]

Archive with 1 entries (1 files):
- jof-3788990-supplementary.pdf
